# Supplementary material for: The Proportion of Occupationally Related Cholangiocarcinoma: A Tertiary Hospital Study in Northeastern Thailand
Source: Cancers (Basel). 2022 May 12;14(10):2386. doi: 10.3390/cancers14102386 (PMC9139931; doi:10.3390/cancers14102386)
Supplement: Supplementary file 1 [file cancers-14-02386-s001.zip]

Archive with 1 entries (1 files):
- cancers-1686072-supplementary.pdf
